# Supplementary material for: The oncolytic adenovirus TILT-123 with pembrolizumab in platinum resistant or refractory ovarian cancer: the phase 1a PROTA trial
Source: Nat Commun. 2025 Feb 5;16:1381. doi: 10.1038/s41467-025-56482-w (PMC11799410; doi:10.1038/s41467-025-56482-w)
Supplement: Supplementary file 4 — Source Data [file 41467_2025_56482_MOESM4_ESM.xlsx]

## Sheet: Source Data 
	Adverse events reported up until 16.11.24 including, grade and if related to treatment.
	Data used for generating Table 2, Supplementary Table 3 and Supplementary Table 4.
			Adverse event term	NCI-CTCAE grade	NCI-CTCAE grade - Code	Relationship toTILT-123	Relationship to Pembrolizumab
	SubjectId	EventDate	AETERM	AETOXGR	AETOXGRCD	AEREL	AEREL_PEMBRO
	302-05	2022-08-19	Oedema in both legs	Grade 2 Moderate	2	Not Related	Not Related
	302-05	2022-09-02	Dyspnea	Grade 3 Severe	3	Not Related	Not Related
	302-05	2022-09-02	Hypoalbuminemia	Grade 3 Severe	3	Not Related	Not Related
	302-05	2022-09-08	Hyponatremia	Grade 2 Moderate	2	Not Related	Not Related
	302-05	2022-09-21	Dyspnea	Grade 4 Life-threatening	4	Not Related	Not Related
	302-05	2022-09-22	Vomiting	Grade 2 Moderate	2	Not Related	Not Related
	302-05	2022-09-22	Stomach pain	Grade 2 Moderate	2	Not Related	Not Related
	302-05	2022-09-22	Pericardium effusion	Grade 3 Severe	3	Not Related	Not Related
	302-05	2022-10-24	Worsening of pleural fluid at left side	Grade 3 Severe	3	Not Related	Not Related
	302-05	2022-10-24	Worsening of pleural fluid at right side	Grade 3 Severe	3	Not Related	Not Related
	302-05	2023-10-16	Disease progression	Grade 5 Death	5	Not Related	Not Related
	302-06	2022-10-21	Anemia	Grade 2 Moderate	2	Related	Related
	302-06	2022-11-23	Fatigue	Grade 1 Mild	1	Related	Related
	302-06	2022-12-01	Anemia	Grade 2 Moderate	2	Related	Related
	302-06	2022-12-22	Diarrhea	Grade 1 Mild	1	Not Related	Related
	302-06	2023-02-06	Hypokalemia	Grade 3 Severe	3	Not Related	Not Related
	302-06	2023-02-22	Hypokalemia	Grade 1 Mild	1	Not Related	Not Related
	302-06	2023-02-22	Stoma site infection	Grade 1 Mild	1	Not Related	Not Related
	302-06	2023-03-08	Anemia	Grade 1 Mild	1	Not Related	Not Related
	302-06	2023-03-16	Diarrhea	Grade 2 Moderate	2	Not Related	Related
	302-06	2023-03-16	Urinary tract infection	Grade 2 Moderate	2	Not Related	Not Related
	302-06	2023-05-19	Colonic fistula	Grade 3 Severe	3	Not Related	Not Related
	302-06	2023-09-14	Disease progression	Grade 5 Death	5	Not Related	Not Related
	301-01	2022-10-27	pneumonia	Grade 3 Severe	3	Not Related	Not Related
	301-01	2022-11-30	neoplasms benign, malignant, and unspecified other: progression	Grade 5 Death	5	Not Related	Not Related
	301-01	2023-01-05	vomiting	Grade 1 Mild	1	Not Related	Not Related
	301-01	2023-01-05	GERD	Grade 1 Mild	1	Not Related	Not Related
	301-01	2023-12-05	nausea	Grade 1 Mild	1	Related	Related
	301-01	2023-12-05	anorexia	Grade 1 Mild	1	Related	Related
	301-02	2023-01-05	diarrhea	Grade 2 Moderate	2	Not Related	Not Related
	301-02	2023-01-05	leg cramps	Grade 1 Mild	1	Not Related	Not Related
	301-02	2023-01-05	abdominal discomfort	Grade 1 Mild	1	Related	Not Related
	301-02	2023-01-05	abdominal discomfort	Grade 2 Moderate	2	Related	Not Related
	301-02	2023-01-05	right shoulder pain	Grade 1 Mild	1	Not Related	Not Related
	301-02	2024-02-08	worsening fatigue	Grade 2 Moderate	2	Related	Not Related
	301-02	2024-02-08	fever	Grade 1 Mild	1	Related	Not Related
	301-02	2024-02-08	chills	Grade 1 Mild	1	Related	Not Related
	301-02	2024-03-18	infusion reaction day of infusion	Grade 1 Mild	1	Not Related	Related
	301-03	2023-01-05	nausea	Grade 1 Mild	1	Related	Not Related
	301-03	2023-01-05	anorexia	Grade 1 Mild	1	Related	Not Related
	301-03	2023-01-05	infusion site reaction	Grade 1 Mild	1	Related	Not Related
	301-03	2023-01-05	abdominal pain	Grade 1 Mild	1	Related	Not Related
	301-03	2023-01-11	vomiting	Grade 1 Mild	1	Related	Related
	301-03	2023-01-11	intermittent anorexia	Grade 1 Mild	1	Related	Not Related
	301-03	2023-01-11	fatigue	Grade 1 Mild	1	Related	Related
	301-03	2023-03-23	neoplasms benign, malignant, and unspecified other: progression	Grade 5 Death	5	Not Related	Not Related
	301-03	2024-07-14	nausea	Grade 1 Mild	1	Related	Related
	301-03	2024-07-14	abdominal pain	Grade 1 Mild	1	Related	Not Related
	301-04	2023-01-05	hyponatremia	Grade 3 Severe	3	Not Related	Not Related
	301-04	2023-01-20	infusion reaction	Grade 1 Mild	1	Related	Not Related
	301-04	2023-03-06	acute renal failure	Grade 3 Severe	3	Not Related	Not Related
	301-04	2023-09-26	neoplasms benign, malignant, and unspecified other: progression	Grade 5 Death	5	Not Related	Not Related
	302-07	2023-02-02	Fever	Grade 1 Mild	1	Related	Not Related
	302-07	2023-02-02	Headache	Grade 1 Mild	1	Related	Not Related
	302-07	2023-02-02	Diarrhea	Grade 2 Moderate	2	Related	Not Related
	302-07	2023-02-16	Headache	Grade 1 Mild	1	Not Related	Not Related
	302-07	2023-02-16	Abdominal pain increased	Grade 2 Moderate	2	Related	Not Related
	302-07	2023-03-23	Fatique	Grade 2 Moderate	2	Not Related	Related
	302-07	2023-03-23	Infection NOS, suspected	Grade 2 Moderate	2	Not Related	Not Related
	302-07	2023-04-04	Vomiting	Grade 1 Mild	1	Not Related	Not Related
	302-07	2023-04-04	Diarrhea	Grade 1 Mild	1	Not Related	Not Related
	302-07	2023-04-04	Fever	Grade 2 Moderate	2	Related	Related
	302-07	2023-04-04	Fatique	Grade 1 Mild	1	Not Related	Related
	302-07	2023-04-04	Fever	Grade 1 Mild	1	Not Related	Not Related
	302-07	2023-04-04	Diarrhea	Grade 1 Mild	1	Not Related	Not Related
	302-07	2023-05-04	Paralytic ileus	Grade 3 Severe	3	Not Related	Not Related
	302-07	2023-05-25	Loss of appetite	Grade 1 Mild	1	Not Related	Not Related
	302-07	2023-05-25	Chills	Grade 1 Mild	1	Related	Related
	302-07	2023-05-25	Iron deficiency anemia	Grade 1 Mild	1	Not Related	Not Related
	302-07	2023-05-25	Heart burn	Grade 1 Mild	1	Not Related	Not Related
	302-07	2023-07-25	Cancer disease progression	Grade 5 Death	5	Not Related	Not Related
	302-08	2023-02-08	Cellulitis infection in right groin/pelvis	Grade 2 Moderate	2	Not Related	Not Related
	301-05	2023-05-18	nausea	Grade 1 Mild	1	Related	Not Related
	301-05	2023-05-18	vomiting	Grade 1 Mild	1	Related	Related
	301-05	2023-05-18	alopecia	Grade 1 Mild	1	Not Related	Related
	301-05	2023-06-22	vomiting	Grade 1 Mild	1	Related	Related
	301-05	2023-06-22	skin rash	Grade 1 Mild	1	Not Related	Related
	301-05	2023-09-08	nausea	Grade 1 Mild	1	Related	Related
	301-05	2024-01-25	vomiting	Grade 1 Mild	1	Not Related	Not Related
	301-05	2024-01-25	anorexia	Grade 1 Mild	1	Not Related	Related
	301-05	2024-01-25	anorexia	Grade 1 Mild	1	Not Related	Not Related
	301-05	2024-01-25	mucositis oral	Grade 1 Mild	1	Not Related	Related
	301-05	2024-01-25	skin rash	Grade 2 Moderate	2	Not Related	Related
	301-05	2024-01-25	neuropathy	Grade 1 Mild	1	Not Related	Not Related
	301-05	2024-01-31	intermittent abdominal bloating	Grade 1 Mild	1	Not Related	Not Related
	301-05	2024-01-31	abdominal bloating	Grade 1 Mild	1	Not Related	Related
	301-05	2024-01-31	abdominal bloating	Grade 1 Mild	1	Not Related	Not Related
	302-09	2023-03-02	Cellulitis infection in right groin/pelvis	Grade 2 Moderate	2	Not Related	Not Related
	302-09	2023-03-10	Right lower limb vena thrombosis	Grade 2 Moderate	2	Not Related	Not Related
	302-09	2023-03-22	Anemia	Grade 2 Moderate	2	Not Related	Not Related
	302-09	2023-03-22	Cellulitis of right thigh	Grade 1 Mild	1	Not Related	Not Related
	302-09	2023-03-22	Chills	Grade 1 Mild	1	Related	Not Related
	302-09	2023-03-22	Chills	Grade 1 Mild	1	Related	Not Related
	302-09	2023-04-12	Oedema in right leg	Grade 1 Mild	1	Not Related	Not Related
	302-09	2023-04-12	Chills	Grade 1 Mild	1	Related	Not Related
	302-09	2023-04-12	Cellulitis infection in right groin/pelvis	Grade 1 Mild	1	Not Related	Not Related
	302-09	2023-05-05	Skin infection local (umbilicus)	Grade 1 Mild	1	Not Related	Not Related
	302-09	2023-05-05	Fever	Grade 1 Mild	1	Related	Related
	302-09	2023-05-23	Hydronefrosis	Grade 3 Severe	3	Not Related	Not Related
	302-09	2023-05-23	Fever	Grade 1 Mild	1	Related	Not Related
	302-09	2023-05-23	Pain in the left side of the sternum (metastase)	Grade 1 Mild	1	Not Related	Not Related
	302-09	2023-05-23	Neuralgia	Grade 3 Severe	3	Not Related	Not Related
	302-09	2023-05-31	Enterocolitis	Grade 3 Severe	3	Not Related	Not Related
	302-09	2023-05-31	Worsening of general condition	Grade 3 Severe	3	Not Related	Not Related
	302-09	2023-07-06	Sepsis	Grade 3 Severe	3	Not Related	Not Related
	302-09	2023-12-08	Disease progression	Grade 5 Death	5	Not Related	Not Related
	302-09	2024-01-23	Vomiting	Grade 1 Mild	1	Related	Not Related
	302-10	2023-09-21	Worsening of bloodpressure, increase from baseline	Grade 2 Moderate	2	Not Related	Not Related
	302-10	2023-09-21	Flu like symptoms	Grade 1 Mild	1	Related	Not Related
	302-10	2023-09-25	Nausea	Grade 1 Mild	1	Related	Not Related
	302-10	2023-10-16	Pain in biopsy/injection site	Grade 1 Mild	1	Not Related	Not Related
	302-10	2023-10-16	Chills	Grade 1 Mild	1	Related	Not Related
	302-10	2023-10-19	Pain in biopsy/injection site	Grade 1 Mild	1	Not Related	Not Related
	302-10	2023-10-19	Chills	Grade 1 Mild	1	Related	Not Related
	302-10	2023-12-01	Covid-19	Grade 2 Moderate	2	Not Related	Not Related
	302-10	2023-12-01	Nausea	Grade 1 Mild	1	Related	Not Related
	302-10	2023-12-01	Chills	Grade 1 Mild	1	Related	Not Related
	302-10	2023-12-01	Fever	Grade 1 Mild	1	Related	Not Related
	302-10	2023-12-04	Creatinine increased	Grade 1 Mild	1	Not Related	Not Related
	302-10	2023-12-21	Vomiting	Grade 1 Mild	1	Not Related	Not Related
	302-10	2023-12-21	Pain in left calf	Grade 1 Mild	1	Not Related	Not Related
	302-10	2023-12-21	Anemia	Grade 2 Moderate	2	Related	Not Related
	302-10	2024-01-15	Vomiting	Grade 1 Mild	1	Not Related	Not Related
	302-10	2024-01-15	Flu like symptoms	Grade 1 Mild	1	Related	Not Related
	302-10	2024-02-01	Nausea	Grade 1 Mild	1	Not Related	Not Related
	302-10	2024-02-01	Chills	Grade 1 Mild	1	Related	Not Related
	302-10	2024-02-01	Fever	Grade 1 Mild	1	Related	Not Related
	302-10	2024-02-23	Tiredness	Grade 2 Moderate	2	Not Related	Not Related
	302-10	2024-02-23	Chills	Grade 2 Moderate	2	Related	Not Related
	302-10	2024-02-23	Headache	Grade 1 Mild	1	Related	Not Related
	302-10	2024-03-11	Chills	Grade 1 Mild	1	Related	Not Related
	302-10	2024-03-11	Pain in injection site	Grade 1 Mild	1	Not Related	Not Related
	302-11	2023-10-17	Fever	Grade 1 Mild	1	Related	Not Related
	302-11	2023-10-17	Chills	Grade 1 Mild	1	Related	Not Related
	302-11	2023-10-17	Dryness of skin	Grade 1 Mild	1	Not Related	Not Related
	302-11	2023-10-17	Pyrosis	Grade 1 Mild	1	Related	Not Related
	302-11	2023-10-17	Cough	Grade 1 Mild	1	Related	Not Related
	302-11	2023-10-17	Diarrhea	Grade 1 Mild	1	Not Related	Not Related
	302-11	2023-10-20	Small bowel occlusion	Grade 3 Severe	3	Not Related	Not Related
	302-11	2023-11-07	Vomiting	Grade 2 Moderate	2	Not Related	Not Related
	302-11	2023-11-07	Stomach pain after eating	Grade 2 Moderate	2	Not Related	Not Related
	302-11	2023-11-07	Ascites	Grade 2 Moderate	2	Not Related	Not Related
	302-11	2023-11-07	Vomiting	Grade 2 Moderate	2	Not Related	Not Related
	302-11	2023-11-07	Anorexia	Grade 2 Moderate	2	Not Related	Not Related
	302-11	2023-11-08	Serum reactive protein increase	Grade 2 Moderate	2	Not Related	Not Related
	302-11	2024-02-23	Disease progression	Grade 5 Death	5	Not Related	Not Related
	302-11	2024-03-14	Loose stools	Grade 1 Mild	1	Not Related	Not Related
	301-10	2023-10-24	nausea	Grade 1 Mild	1	Related	Not Related
	301-10	2023-10-24	diarrhea	Grade 1 Mild	1	Related	Not Related
	301-10	2023-10-24	intermittent shortness of breath	Grade 1 Mild	1	Related	Not Related
	301-10	2024-01-02	diarrhea	Grade 1 Mild	1	Not Related	Not Related
	301-10	2024-01-02	anorexia	Grade 1 Mild	1	Related	Not Related
	301-10	2024-01-02	alopecia	Grade 1 Mild	1	Not Related	Related
	301-11	2023-11-10	delirium	Grade 3 Severe	3	Related	Not Related
	301-11	2024-01-24	vomiting	Grade 1 Mild	1	Not Related	Not Related
	301-11	2024-01-24	anorexia	Grade 1 Mild	1	Not Related	Not Related
	301-11	2024-01-24	fatigue	Grade 2 Moderate	2	Not Related	Not Related
	301-11	2024-01-24	fatigue	Grade 1 Mild	1	Related	Not Related
	301-11	2024-01-24	intermittent dysgeusia	Grade 1 Mild	1	Not Related	Not Related
	301-11	2024-01-24	arthralgia	Grade 1 Mild	1	Not Related	Not Related
	301-11	2024-01-24	fever	Grade 2 Moderate	2	Related	Not Related
	301-11	2024-01-31	worsening abdominal pain (LLQ)	Grade 2 Moderate	2	Not Related	Not Related
	301-11	2024-04-07	fever	Grade 2 Moderate	2	Related	Not Related
	301-11	2024-04-07	fever	Grade 2 Moderate	2	Related	Not Related
	301-11	2024-05-30	fatigue	Grade 2 Moderate	2	Related	Not Related
	301-11	2024-06-30	fatigue	Grade 1 Mild	1	Related	Not Related
	301-11	2024-08-12	right proximal humerus fracture	Grade 2 Moderate	2	Not Related	Not Related
	301-11	2024-08-12	right proximal humerus fracture	Grade 3 Severe	3	Not Related	Not Related
	301-11	2024-08-12	right proximal humerus fracture	Grade 2 Moderate	2	Not Related	Not Related
	301-11	2024-08-12	right proximal humerus fracture	Grade 1 Mild	1	Not Related	Not Related
	301-12	2023-11-17	nausea	Grade 1 Mild	1	Related	Not Related
	301-12	2023-11-17	fatigue	Grade 1 Mild	1	Related	Not Related
	301-12	2024-01-12	worsening nausea	Grade 1 Mild	1	Related	Not Related
	301-12	2024-01-12	anorexia	Grade 1 Mild	1	Not Related	Related
	301-12	2024-01-12	fatigue	Grade 1 Mild	1	Related	Not Related
	301-12	2024-01-12	fatigue	Grade 2 Moderate	2	Related	Not Related
	301-12	2024-01-12	right pelvic pain	Grade 2 Moderate	2	Related	Not Related
	301-12	2024-01-12	dyspnea	Grade 1 Mild	1	Related	Not Related
	301-12	2024-01-12	diarrhea	Grade 1 Mild	1	Not Related	Related
	301-12	2024-01-12	hemoperitoneum	Grade 3 Severe	3	Related	Not Related
	302-12	2023-11-24	Headache	Grade 1 Mild	1	Related	Not Related
	302-12	2023-12-08	Dyspnea	Grade 2 Moderate	2	Not Related	Not Related
	302-12	2023-12-08	Increase of pleural effusion	Grade 2 Moderate	2	Not Related	Not Related
	302-12	2023-12-08	Pain in tumor	Grade 1 Mild	1	Not Related	Not Related
	302-12	2023-12-08	Oedema of legs	Grade 1 Mild	1	Not Related	Not Related
	302-12	2023-12-12	Pain after ascites drainage	Grade 1 Mild	1	Not Related	Not Related
	302-12	2023-12-22	Hypotension	Grade 2 Moderate	2	Not Related	Not Related
	302-12	2023-12-22	Hyponatremia	Grade 3 Severe	3	Not Related	Not Related
	302-12	2023-12-28	Oedema lower limbs	Grade 2 Moderate	2	Not Related	Not Related
	302-12	2024-02-01	Back pain caused by thoracocentesis	Grade 1 Mild	1	Not Related	Not Related
	302-12	2024-02-21	Feeling of malaise	Grade 1 Mild	1	Not Related	Not Related
	302-12	2024-02-21	Arrhytmia	Grade 1 Mild	1	Not Related	Not Related
	302-12	2024-02-21	Pneumonia	Grade 5 Death	5	Not Related	Not Related
	Median overall survival				Median Progression free survival				Median Time to Progression
	Data used to generate Figure 1b				Data used to generate Figure 1c				Data used to generate Supplementary Figure 1a (blue* indicates excluded data)
	Patient ID	Overall survival (days)	All patients (1 indicates dead, 0 indicates alive)		Patient ID	Progression free survival (days)	All patients (1 indicates dead, 0 indicates alive)		Patient ID	Progression free survival (days)	All patients (1 indicates dead, 0 indicates alive)
	302-05	85	1		302-05	62	1		302-05	62	1
	302-06	306	1		302-06	280	1		302-06	306	1
	301-01	77	1		301-01	77	1		301-01	77	1
	301-02	439	1		301-02	105	1		301-02	105	1
	301-03	122	1		301-03	96	1		301-03	96	1
	301-04	93	1		301-04	93	1		301-04	93	1
	302-07	190	1		302-07	190	1		302-07	190	1
	301-05	463	0		301-05	154	1		301-05	154	1
	302-09	280	1		302-09	98	1		302-09	98	1
	302-11	138	1		302-11	254	0		302-10	254	0
	302-10	254	0		302-10	75	1		301-10	75	1
	301-10	245	0		301-10	136	1		302-11*	136*	1
	301-11	224	0		301-11	224	0		301-11	224	0
	301-12	151	1		301-12	90	1		301-12	90	1
	302-12	105	1		302-12	43	1		302-12*	43*	1
	Spider plot % change in tumour size (CT) at day 36 and 92 from baseline.
	Data used to generate Figure 1e
	Days relative to enrollment	302-05	302-06	301-01	301-02	301-03	301-04	302-07	301-05	302-09	302-11	302-10	301-10	301-11	301-12	302-12
	0	0	0	0	0	0	0	0	0	0	0	0	0	0	0	0
	36	-5.26	2.39		2.9412	6.6667	-16.3934	7.4074	-10.3659	20.1613		12.8571	66.6667	4.9505	0.7609	28.5714
	92		2.994		26.4706	8.8889			-24.3902			4.2857		-30.6931	109.783
	Waterfall plot best % change in tumour size (CT) at either day 36 and 92 from baseline
	Data used to generate Figure 1f
	Days relative to enrollment	301-12	301-10	302-12	301-02	302-09	301-03	302-07	302-10	302-06	302-05	301-04	301-05	301-11
		109.783	66.6667	28.5714	26.4706	20.1613	8.8889	7.4074	4.2857	2.994	-5.26	-16.3934	-24.3902	-30.6931
	qPCR TILT-123 DNA in blood during treatment
	Data used to generate Figure 3a
	BASELINE		Cohort 2			Cohort 3			Cohort 4
	0h			1	1	1	1	1	1	1
	1h			1490000	518000	141000	379000	3120000	872000	837000
	16h			7230	1	1	3000	6330	1	3760
	DAY 8
	0h				1	1	1	1	1	1
	1h				23700	1	17700	24200	47900	1
	16h				1	1	1	1	1	1
	DAY 22
	0h			1	1	1	1	1		1
	1h				1	1	24700	12600		1
	16h			1	1	1	1	1		1
	Day 36
	0h		1	1	1	1	1	1
	1h		561000	1	2680	1	1	104000
	16h		1	1	1	1	1	1
	Day 57
	0h	1	1	1	1	1	1
	1h	1	170000	14800	1	1	5760
	16h	1	1	1	1	1	1
	Nanostring detection of adenovirus hexon, fiber knob, IL-2 and TNFa mRNA in tumor biopsies. Data normalized to baseline raw values.
	Data used to generate Figure 3b
		Injected tumour						Non-Injected tumour
	DAY
		HEXON
	-14	100	100	100	100	100
	8							100	100	100	100	100
	36	134.394	108.653	151.126	141.168	98.0394		102.15	102.421	104.513	154.456	89.3179
	78	121.733	100.791	118.323	91.6291	106.501		162.003	91.0555	139.707
		FIBER KNOB
	-14	100	100	100	100	100
	8							100	100	100	100	100
	36	106.835	106.835	168.099	159.458	118.959		101.06	123.76	166.371	100.565	89.9553
	78	88.2552	88.2552	144.994	94.0398	112.927		131.792	119.356		139.931
		IL-2
	-14	100	100	100	100	100
	8							100	100	100	100	100
	36	98.1422	111.648	229.685	164.23	132.051		81.3309	107.57	103.333	161.685	50.8909
	78	108.889	121.004	197.661	88.5115	114.707		112.865	162.794	163.256
		TNFa
	-14	100	100	100	100	100
	8							100	100	100	100	100
	36	164.898	70.4843	112.65	84.6344	141.778		101.486	94.1446	99.2883	106.516	113.834
	78	159.844	126.795	98.795	91.1887	132.822		85.5347	84.5788	109.686
	mIF of PD-1 expressing CD8+ and CD56+ cells as well as CD4+ and CD20+ CD45 cells in tumour biopsies during treatment.
	Data was used to generate Figure 4a
	DAY	Injected						Non-injected
		% PD-1+, CD8+, CD45+ cells in Epi+ regions
	-14	0.2	0.86	0.04	1.53			1.08	0.27	2.17
	8								0.58
	36	4.56		2.37		5.37			3.8	1.35
	78	2.29			1	5.64		3.48		3.82
		% PD-1+, CD56+, CD45+ cells in Epi+ regions
		0	0.71	0.11	1.3			0.04	0.07	0.74
	-14								0.07
	8	2.68		3.81		1.32			5	1.65
	36	0			1	2.11		2.51		2.55
	78
		% CD4, CD45+ cells in Epi+ regions
	-14	1.11	3.75	1.78	0.39			1.31	9.3	1.84
	8							0.49	14.49	1
	36	13.46		21.63		14.96			11.3	0.52
	78	1.31			1.51	31.57		9.52		3.15
		% CD20, CD45+ cells out of all cells in tumor biopsy
	-14	0.41	0.5	0.49	0.54			1	0.05	1.61
	8								2.12	0.73
	36	0.99		1.11		0.68			2.93
	78	0.14			3.63	6.95		6.65		5.35
	Neutralizing antibody titers of patients during treatment.
	Data used to generate Figure 4b
	DAY	302-05	302-06	301-01	301-02	301-03	301-04	302-07	302-10	301-10	302-11	301-11	301-12	302-12
	-2	1024	256	256	4096	4	64	4	64	4	4	4	4096	4
	1	1024	256	256	1024	4	64	4	64	4	4	4	4096	4
	8	4096	131072	4096		64		4096	4096	1024	64	16384	16384	4096
	22	4096	65536	4096		4096		4096	4096	1024		16384	32768	1024
	36		32768	4096	16384	4096	4096	4096	4096	256		16384	16384	1024
	57		65536		16384	16384	4096	4096		256
	78		32768					16384	16384
	Maximum neutralizing antibody titer achieved per patient during treatment stratified by if patient achieved partial response/stable disease or progressive disease
	Data used to generate Figure 4c
		Partial response or stable disease	Progressive disease
		131072	4096
		65536	4096
		65536	4096
		16384	1024
		65536	16384
		16384
		16384
		32768
		16384
	Neutralizing antibody seropositivity at baseline/prior to treatment stratified by if patient achieved partial response/stable disease or progressive disease. 1 indicates positive whilst 0 indicates negative serostatus.
	Data used to generate Figure 4d
		Partial response or stable disease	Progressive disease
		1	0
		0	1
		1	1
		1	0
		0	0
		1	0
		0
	Overall survival by if patient achieved less than or more than/equal to neutralizing antibody titer of 16384 at some point during treatment. 1 indicates death and 0 indicates alive
	Data used to generate Figure 4e
	Patient ID	Days	<16384	≥16384
	302-05	85	1
	302-06	306		1
	301-01	77	1
	301-02	434		1
	301-03	122		1
	301-04	93	1
	302-07	190	1
	301-05	444		0
	302-09	280		1
	302-11	138	1
	302-10	235		0
	301-10	226	0
	301-11	205		0
	301-12	151		1
	302-12	105	1
	Overall survival by if patient had detectable neutralizing antibodies at baseline or not. 1 indicates death whilst 0 indicates alive. Data are also arranged on the right for group comparison.
	Data used to generature Figure 4f
	Patient ID	Days	ND	Positive		ND	Positive
	302-05	85	1			85	306
	302-06	306		1		77	434
	301-01	77	1			122	93
	301-02	434		1		190	444
	301-03	122	1			138	280
	301-04	93		1		226	235
	302-07	190	1			205	151
	301-05	444		0		105
	302-09	280		1
	302-11	138	1
	302-10	235		0
	301-10	226	0
	301-11	205	0
	301-12	151		1
	302-12	105	1
	Waterfall plot of individual tumor size (CT) percentage change on day 36 and 92 from baseline by patient and including injected and non-injected tumors.
	Data used to generate Supplementary Figure 1b
	INJECTED DAY 36
	301-12	301-04	302-07	302-06	301-03	301-04	301-12	301-02	301-11	302-10	301-03	301-11	302-09	301-10	301-12
	-77.35	-35.7	-25	0	0	0	0.76	2.9	6.6	11.5	12	12.1	36	66.6	106.9
	INJECTED DAY 92
	301-11	301-11	302-10	302-06	301-03	301-03	301-02
	-40	-21.9	-19.2	0	0	16	26.5
	NON-INJECTED DAY 36
	301-05	301-05	301-05	302-10	302-05	301-11	302-05	302-06	302-09	301-12	302-06	302-10	302-09	301-05	302-07	302-10
	-66.1	-35.8	-15	-12	-11.7	-6.6	0	0	0	0.76	8.7	13.3	17.5	24.2	33.3	50
	NON-INJECTED DAY 92
	301-05	301-11	301-05	301-05	302-10	302-06	301-05	302-06	302-10	301-12	302-10	301-12
	-69.2	-33.3	-33.3	-20.8	-4	0	6.06	10.9	15.5	28.3	55.5	220.5
	Overall survival by cohort/dose. 1 indicates dead and 0 indicates alive.							Overall survival by cohort 1+2 vs 3+4. 1 indicates dead and 0 indicates alive.
	Data used to generate Supplementary Figure 1c							Data used to generate Supplementary Figure 1d
			Cohort 1	Cohort 2	Cohort 3	Cohort 4				Cohort 1+2	Cohort 3+4
	302-05	85	1					302-05	85	1
	302-06	306	1					302-06	306	1
	301-01	77	1					301-01	77	1
	301-02	434		1				301-02	434	1
	301-03	122		1				301-03	122	1
	301-04	93		1				301-04	93	1
	302-07	190			1			302-07	190		1
	301-05	463			0			301-05	463		0
	302-09	280			1			302-09	280		1
	302-11	138				1		302-11	138		1
	302-10	254				0		302-10	254		0
	301-10	245				0		301-10	245		0
	301-11	224				0		301-11	224		0
	301-12	151				1		301-12	151		1
	302-12	105				1		302-12	105		1
	Overall survival by all patients and platinum status (resistant or refractory to platinum based chemotherapy).1 indicates dead and 0 indicates alive.							Progression free survival by all patients and platinum status (resistant or refractory to platinum based chemotherapy). 1 indicates progressed and 0 indicates not progressed.
	Data used to generate Supplementary Figure 1e							Data used to generate Supplementary Figure 1f
			All patients	Resistant	Refractory					All patients	Resistant	Refractory
	302-05	85	1	1				302-05	62	1	1
	302-06	306	1	1				302-06	280	1	1
	301-01	77	1	1				301-01	77	1	1
	301-02	434	1	1				301-02	105	1	1
	301-03	122	1	1				301-03	96	1	1
	301-04	93	1	1				301-04	93	1	1
	302-07	190	1		1			302-07	190	1		1
	301-05	415	0	0				301-05	154	1	1
	302-09	280	1		1			302-09	98	1		1
	302-11	138	1	1				302-11	254	0	1
	302-10	206	0	0				302-10	75	1		1
	301-10	197	0	0				301-10	136	1	1
	301-11	176	0		0			301-11	224	0		0
	301-12	169	0		0			301-12	90	1		1
	302-12	105	1	1				302-12	43	1	1
	Clinical blood values data tables.
	Data used to generate Supplementary Figure 2a to 2o
	Lymphocyte count
	Baseline	1	1.32	1.48	1.76	2.22	0.22	1.88	1.66	0.99	2.29	1.78	1.68	1.59	1.45	0.84
	1 pre	1.45	1.54	1.04	1.88	2.01	0.21	2.06	1.76		2.1	3.51	1.51	1.13	1.21	0.96
	1 post	0.64	0.39	1.19	0.63		0.05	0.73	0.47	0.45	0.6	0.16	0.16	0.19	0.54	0.61
	8 pre	1.95	1.34	1.39	2.27	1.57	0.22	2.41	1.62	0.81		2.15	1.91	1.97	1.4	1.28
	8 post	0.92	1.04		1.85	0.57	0.21	2.44	0.54	1.46	3.53	2.97	1.88	0.94	1.31	0.77
	22 pre	1.36	1.69	1.3	2.05	3.25	0.23	2.74	1.63	0.69	2.12		1.77	1.18	1.69	0.9
	22 post	1.07	0.67	0.94	1.74	2.14	0.14	2.84	0.33	0.87	2.52		1.28		0.76	0.47
	36 pre	1.15	1.41	1.2	1.73	3.71	0.29	2.52	1.61	0.78	2.01		1.58	1.12	1.15	0.71
	36 post	0.62	0.7	0.25	0.9	0.68	0.1	1.65	0.44	0.84	2.39		1.06	0.4	0.77
	57 pre		1.46	1.21	2.06	3.93		2.28	1.09	0.35	0.67		1.4	1.43	1.23
	57 post		0.56	0.39	1.54	0.87		2.1	0.12	1.24	1.97		1.03	0.42	0.66
	78 pre		1.47		2.08	4.75		1.86	1.16	0.51	0.25		1.39
	78 post		1.07		0.91	1.47		0.78	0.29		2.26
	92		4.7		2.65	4.04			1.19
	Neutrophil count
	Baseline	3.46	3.29	4.69	2.9	5.16	3.91	6.61	3.18	3.78	6.64	4.92	5.87	3.5	2.64	2.43
	1 pre	3.75	3.11	4.57	3.36	4.18	4.26	7.11	3.56		6.5	5.04	3.41	3.63	1.93	2.78
	1 post	3.46	2.74	3.75	3.6		3.53	6.27	4.13	1.78	6.12	9.62	4.88	1.58	2.53	1.66
	8 pre	3.49	4.27	4.72	4.12	3.76	4.32	3.64	3.45	4.71	5	2.98	2.71	3.07	2.32	2.65
	8 post	4.3	2.22		3.75	5.55	3.83	3.18	7.31	7.75	5.94	2.23	3.81	3.53	3.41	2.88
	22 pre	3.58	3.16	3.83	3.23	4.09	5.6	4.59	4.07	2.12	4.05		3.53	2.94	2.38	2.6
	22 post	3.78	1.79	6.4	2.99	5.98	5.81	3.93	7.89	2.24	5.86		3.22		1.82	3.57
	36 pre	4.19	2.82	4.84	2.62	4.19	6.18	7.1	3.54	1.91	5.19		6.51	6.22	3.59	3.88
	36 post	4.94	2.6	6.24	4.3	6.33	6.73	6.87	7.9	5.64	8.48		5.64	4.7	3.07
	57 pre		2.47	4.46	2.73	4.24		8.16	2.63	4.33	5.01		3.54	2.09	2.63
	57 post		4.26	7.97	4.92	9.84		5.96	6.26	3.73	8.13		6.56	3.69	2.61
	78 pre		3.4		2.11	4.88		6.77	1.94	2.05	5.82		5.62
	78 post		3.32		5.37	9.35		7.49	5.66
	92		2.94		3.62	6.46			2.48
	Monocyte count
	Baseline	0.4	0.53	0.59	0.54	1.29	0.62	0.46	0.52	0.6	0.71	0.63	0.59	0.51	0.49	0.61
	1 pre	0.53	0.66	0.5	0.64	1.07	0.52	0.58	0.67		0.67	1.07	0.42	0.56	0.51	0.55
	1 post	0.45	0.37	0.49	0.36		0.31	0.4	0.51	0.26	0.61	0.47	0.31	0.38	0.34	0.46
	8 pre	0.62		0.49	0.63	0.95	0.63	0.52	0.54	0.57	0.77	0.71	0.43	0.5	0.44	0.55
	8 post	0.45	0.38		0.59	0.79	0.57	0.59	0.29	0.22	0.81	0.74	0.52	0.39	0.62	0.62
	22 pre	0.56	0.52	0.45	0.61	1.82	0.91	0.58	0.59	0.33	0.52		0.46	0.51	0.54	0.56
	22 post	0.56	0.42	0.33	0.44	1.5	0.66	0.78	0.41	0.3	0.96		0.49		0.5	0.42
	36 pre	0.53	0.53	0.54	0.57	1.22	0.65	0.73	0.54	0.39	0.7		0.62	0.59	0.44	0.88
	36 post	0.47	0.43	0.11	0.15	0.71	0.46	0.65	0.42	0.16	0.67		0.45	0.24	0.55
	57 pre		0.57	0.47	0.64	1.19		0.79	0.48	0.48	0.86		0.37	0.33	0.38
	57 post		0.37	0.18	0.15	0.57		0.62	0.28	0.29	0.09		0.44	0.2	0.53
	78 pre		0.65		0.61	1.5		0.74	0.47		0.6		0.52
	78 post		0.61		0.21	1		0.52	0.42
	92		0.58		0.71	1.57			0.57
	basophil count
	Baseline	0.05	0.03	0.07	0.03	0.07	0.03	0.04	0.04	0.03	0.07	0.08	0.04	0.03	0.03	0.03
	1 pre	0.04	0.03	0.05	0.03	0.06	0.04	0.05	0.04		0.09	0.12	0.03	0.04	0.03	0.04
	1 post	0.02	0.01	0.06	0.03		0.03	0.03	0.03	0.01	0	0.02	0.03	0.03	0.03	0.03
	8 pre	0.04		0.09	0.03	0.05	0.03	0.04	0.06	0.02	0.08	0.09	0.03	0.03	0.03	0.05
	8 post	0.02	0.02		0.04	0.04	0.04	0.03	0.03	0.01	0.07	0.1	0.03	0.03	0.03	0.04
	22 pre	0.03	0.03	0.07	0.03	0.11	0.05	0.04	0.04	0.01	0.09		0.03	0.03	0.03	0.03
	22 post	0.03	0.02	0.06	0.03	0.07	0.05	0.04	0.03	0.01	0.06		0.04		0.03	0.02
	36 pre	0.02	0.03	0.08	0.03	0.08	0.07	0.04	0.04	0.03	0.06		0.07	0.05	0.03	0.04
	36 post	0.03	0.01	0.03	0.03	0.04	0.03	0.03	0.03	0.02	0.06		0.08	0.03	0.03
	57 pre		0.03	0.08	0.03	0.09		0.06	0.03	0.03	0.08		0.03	0.03	0.03
	57 post		0.01	0.03	0.03	0.04		0.04	0.03	0.01	0.02		0.03	0.03	0.03
	78 pre		0.04		0.03	0.1		0.05	0.04		0.09		0.03
	78 post		0.03		0.03	0.08		0.03	0.03
	92		0.04		0.04	0.11			0.04
	Eosinophil count
	Baseline	0.06	0.07	0.06	0.53	0.39	0.13	0.17	0.1	0.16	0.45	0.05	0.15	0.06	0.06	0.08
	1 pre	0.04	0.07	0.22	1.47	0.65	0.12	0.26	0.12		0.52	0.13	0.16	0.09	0.04	0.07
	1 post	0.08	0.08	0.24	0.84		0.07	0.2	0.09	0.1	0.22	0.03	0.05	0.03	0.03	0.06
	8 pre	0.05		0.14	0.45	0.64	0.14	0.18	0.13	0.1	0.54	0.11	0.06	0.07	0.06	0.06
	8 post	0.04	0.07		0.5	0.29	0.08	0.29	0.03	0.13	0.25	0.23	0.11	0.08	0.05	0.08
	22 pre	0.03	0.09	0.16	0.31	0.69	0.11	0.23	0.09	0.08	0.35		0.08	0.08	0.14	0.08
	22 post	0.04	0.14	0.1	0.24	0.4	0.1	0.25	0.03	0.1	0.16		0.1		0.05	0.08
	36 pre	0.03	0.11	0.25	0.19	0.89	0.13	0.26	0.09	0.12	0.48		0.31	0.03	0.08	0.05
	36 post	0.01	0.1	0.03	0.03	0.54	0.03	0.2	0.03	0.08	0.16		0.26	0.03	0.03
	57 pre		0.08	0.29	0.22	1.07		0.45	0.12	0.08	0.94		0.27	0.06	0.11
	57 post		0.09	0.03	0.03	0.66		0.58	0.03	0.22	0.13		0.14	0.03	0.03
	78 pre		0.1		0.24	0.97		0.44	0.18	0.14	0.73		0.14
	78 post		0.06		0.03	0.13		0.27	0.1
	92		0.09		0.27	0.71			0.13
	Neutrophil/leukocyte
	Baseline	70	63	68	50	57	80	66	58	68	65	66	71	61	56	61
	1 pre	65	57	71	45	52	82	71	57		65	51	62	66	52	63
	1 post	74	76	66	67		88	82	79	69	81	93	90	72	72	59
	8 pre	57	70	69	55	54	82	54	59	77	50	49	53	55	55	58
	8 post	75	60		56	77	81	49	89	78	65	36	60	71	63	66
	22 pre	64	57	66	52	40.9	81	56	64	68	54		60	63	50	62
	22 post	69	59	82	55	59	85	50	91	63	65		63		59	78
	36 pre	71	58	70	51	41	85	67	61	61	59		72	78	68	70
	36 post	81	68	95	80	76	92	73	90	81	84		75	87	70
	57 pre		54	69	48	40		70	60	88	57		63	54	60
	57 post		81	93	75	82		64	93	65	94		80	86	67
	78 pre		60		41	40		69	51	68	61		73
	78 post		65		83	78		82	87
	92		62		50	50			56
		Lymphocyte/leuokocyte
	Baseline	20	25	21	30	24	4	21	30	18	23	24	20	28	31	21
	1 pre	25	29	16	25	25	4	21	28		21	36	27	21	33	22
	1 post	14	11	21	12		1	10	10	17	8	2	3	9	15	22
	8 pre	32	22	20	30	22	4	36	28	15	36	36	37	35	33	28
	8 post	16	28		28	8	4	37	7	22	23	47	30	19	24	18
	22 pre	25	30	22	33	32.5	3	34	25	25	34		30	25	35	22
	22 post	20	22	12	32	21	2	36	4	25	22		25		25	10
	36 pre	19	29	17	34	37	4	24	28	12	27		17	14	22	13
	36 post	10	18	4	17	8	1	18	5	7	7		14	7	18
	57 pre		32	19	36	37		19	25	22	22		25	37	28
	57 post		11	5	23	7		23	2	17	3		13	10	17
	78 pre		26		41	39		19	31		24		18
	78 post		21		14	12		9	4
	92		23		36	31			27
	Monocyte/leukocyte
	Baseline	8	10	9	9	14	13	5	10	11	7	8	7	9	10	15
	1 pre	9	12	8	9	13	10	6	11		7	11	8	10	14	13
	1 post	10	10	9	7		8	5	10	10	8	5	6	17	1	16
	8 pre	10	5	7	8	14	12	8	9	0.57	8	12	8	9	10	12
	8 post	8	10		9	11	12	9	4	7	9	12	8	8	11	14
	22 pre	10	11	8	10	18.2	13	7	9	9	7		8	11	11	13
	22 post	10	14	4	8	15	10	10	5	10	11		10		16	9
	36 pre	9	11	8	11	12	9	7	9	6	8		7	7	8	16
	36 post	8	11	2	3	9	6	7	5	3	7		6	4	13
	57 pre		12	7	11	11		7	11	8	10		7	8	9
	57 post		7	2	2	5		7	4	10	1		5	5	14
	78 pre		12		12	12		8	12		6		7
	78 post		12		3	8		6	6
	92		12		10	12			13
	Basophil/leukocyte
	Baseline	1	1	1	1	1	1	0	1	1	1	1	0.4	1	1	1
	1 pre	1	1	1	0.4	1	1	1	1		1	1	1	1	1	1
	1 post	0	0	1	1		1	0	1	0	0	0	1	1	1	1
	8 pre	1	1	1	0.4	1	1	1	1	0	1	2	1	1	1	1
	8 post	0	1		1	1	1	1	0.3	0	1	2	0.4	1	1	1
	22 pre	1	1	1	0.4	1	1	1	1	0	1		1	1	1	1
	22 post	1	1	1	1	1	1	1	0.3	0	1		1		1	0
	36 pre	0	1	1	1	8	1	0	1	0	1		1	0.3	1	1
	36 post	1	0	0.4	1	0.4	0.4	0	0.3	0	1		1	1	1
	57 pre		1	1	1	1		1	1	1	1		1	1	1
	57 post		0	0.3	0.4	0.3		0	0.4	0	0		0.3	1	1
	78 pre		1		1	1		1	1		1		0.3
	78 post		1		0.4	1		0	0.4
	92		1		4	1			1
	Eosinophil/leukocyte
	Baseline	1	1	1	10	4	3	2	2	3	4	1	18	1	1	2
	1 pre	1	1	3	20	8	2	3	2		6	1	3	2	1	2
	1 post	2	2	4	16		2	3	2	4	3	0	1	1	1	2
	8 pre	1	3	2	6	9	3	3	2	1	5	2	1	1	1	1
	8 post	1	2		7	4	2	4	0.3	3	3	4	2	2	1	2
	22 pre	1	1	3	1	6.9	2	3	1	3	5		1	2	3	2
	22 post	1	5	1	4	4	1	3	0.3	4	2		2		2	2
	36 pre	1	2	4	4	9	2	2	2	1	5		3	6	2	1
	36 post	0	3	0.4	1	7	0.4	2	0.3	2	2		3	1	1
	57 pre		2	4	4	10		4	3	4	11		5	2	3
	57 post		2	0.3	0.4	6		6	0.4	5	2		2	1	1
	78 pre		2		5	8		5	5		8		2
	78 post		1		0.4	1		3	2
	92		2		1	6			3
	Prothrombin
	Baseline	1.16	1.05	1	1.1	1	1	0.99	1.3	1.21	1.04	1.13	1.1	1.3	1	1.13
	1 pre	1.16	1.02	1	1.1	1.4	1	0.97	1.5		1.08	1.08	1.1	1.2	1	1.08
	1 post	1.18	1.07	1	1.1		1	1.02	1.3	1.31	1.2	1.18	1.1	1.2	0.9	1.11
	8 pre	1.22	1	0.9	1.1	1	1	1.01	1.1	1.26	1.06	1.06	1	1.3	1	1.08
	8 post	1.33	0.98		1	1	1.1	0.98	1.1	1.39	1.18		1	1.3	1	1.13
	22 pre	1.17	0.9	1	1	1	1	0.94	1.1	1.16	1.06		1.1	1.3	1	1.1
	22 post	1.22	1.06	1	1.1	1.1	1	0.99	1.1	1.29	1.24		1.1		1	1.19
	36 pre	1.15	0.9	1	1	1	1.1	0.98	1.6	1.2	1.07		1.1	1.3	1	1.12
	36 post	1.18	1.06	1	1.2	1.1	1	1.01	1.4	1.45	1.23		1.2	1.3	1
	57 pre		0.9	1	1	1.1			1.1	1.23	1.09		1.2	1.1	0.9
	57 post		1	1.1	1.2	1.1		1	1.2	1.33	1.16		1.1	1.2	1
	78 pre		0.9		1.1	1.1		1.03	1.3		1.07		1.1
	78 post		1.01		1.2	1.2		1.06	1.2
	92		0.97		1.2	1.3			1.6
	Activated Partial Thromboplastin
	Baseline	30	29	28	26	34	28	27	34	29	34	31	57	33	25	32
	1 pre	29	28	27	26	93	30	29	36		31	31	39	31	30	31
	1 post	27	27	27	26		29	28	28	30	29	31	33	26	25	31
	8 pre	32	27	27	26	37	192	26	28	35	31	29	198	42	50	33
	8 post	34	27		26	27	29	27	26	34	32		33	39	26	33
	22 pre	30	27	28	25	60	44	26	30	33	30		162	43	26	30
	22 post		28	27	26	43	28	27	26	35	34		33		25	30
	36 pre	28	27	26	25	160	28	27	37	32	32		83	30	28	31
	36 post	28	28	26	26	39	26	27	29	35	31		32	31	18
	57 pre		27	26	26	43		27	27	36	34		87	41	37
	57 post		24	27	26	41		28	24	32	28		31	35	25
	78 pre		27		26	55		26	34		33		37
	78 post		27		27	39		27	26
	92		29		26	65			32
	Platelet count
	Baseline	549	345	351	146	321	348	295	338	219	249	498	214	263	110	402
	1 pre	463	470	364	166	303	408	313	330		212	495	240	210	124	421
	1 post	406	370	353	159		332	237	283	167	138	361	199	149	109	378
	8 pre	480	408	494	193	264	397	215	277	243	226	403	214	225	135	405
	8 post	466	416		219	245	367	263	244	150	200	332	224	223	138	343
	22 pre	501	375	303	191	364	347	306	332	233	213		247	220	137	443
	22 post	423	316	289	179	297	397	250	303	180	168		237	201	118	435
	36 pre	476	351	374	176	358	354	374	350	206	276		378	269	140	625
	36 post	492	346	343	157	317	364	329	303	165	217		342	212	117
	57 pre		394	346	184	320		613	308	224	264		230	184	153
	57 post		387	325	188	304		585	246	154	186		240	161	122
	78 pre		397		204	309		414	295		374		294
	78 post		424		181	277		343	232
	92		423		194	383			266
	hematocrit
	Baseline	38	37	36.4	33.8	41.4	28.1	46	34.2	35	42	35	26.9	26.5	33.3	42
	1 pre	35	33	33.9	33.5	41	31.3	47	33.9		38	35	27.9	26.5	33.9	42
	1 post	34	33	33.6	33		30.5	45	36.4	32	38	34	27.4	24.2	33.1	40
	8 pre	36	31	40	34.9	39.1	28.7	42	36.8	32	38	38	28.3	27.1	32.9	41
	8 post	36	34		35.8	36.8	27.7	43	33.4	28	37	34	26.8	25.1	33.1	38
	22 pre	36	32	34.8	36.4	40.1	28.8	44	34.6	35	36		26.7	27.5	32.9	39
	22 post	34	32	36.6	31.8	37.2	30.1	41	34.8	31	36		26.2	26.3	31.1	39
	36 pre	36	33	36.9	34.3	38.7	30.3	44	33.7	36	35		27	30.6	32.4	34
	36 post	35	32	35.6	30.4	34.1	30.9	40	34.9	33	34		25.7	27.5	31.2
	57 pre		27	36.9	34	39.9		37	33.9	35	34		26	29	33.4
	57 post		28	37.9	34.8	39.3		37	10.9	32	32		24.9	28.4	32.6
	78 pre		32		35.2	38.6		38	37.5		33		25.1
	78 post		34		34	35.4		36	35.2
	92		31		32.9	37			33.3
	Hemoglobin
	Baseline	115	114	111	111	137	89	142	110	108	136	111	90	92	116	136
	1 pre	109	105	100	115	133	102	145	112		128	114	94	96	116	137
	1 post	103	101	102	113		101	141	120	99	120	106	93	83	112	128
	8 pre	112	117	119	114	128	92	134	116	103	125	121	95	92	116	131
	8 post	111	104		114	119	89	135	111	87	120	108	92	84	113	121
	22 pre	108	104	107	118	131	92	137	111	106	117		91	90	115	126
	22 post	102	99	114	102	122	96	129	113	95	118		91	89	108	123
	36 pre	108	107	113	110	127	96	133	109	112	115		91	105	110	113
	36 post	108	101	112	99	110	98	123	114	99	110		86	96	109
	57 pre		88	110	107	130		110	108	108	110		87	99	113
	57 post		86	118	112	128		108	336	98	102		83	99	110
	78 pre		105		113	125		114	119		103		84
	78 post		105		110	117		107	116
	92		95		103	122			108
	Red blood cells
	Baseline	4.47	4.13	4.02	3.51	4.35	3.12	5.03	3.57	3.56	4.86	4.09	2.8	2.77	3.22	4.82
	1 pre	4.23	3.77	3.7	3.54	4.21	3.6	5.19	3.51		4.41	4.2	2.92	2.98	3.25	4.94
	1 post	4.03	3.63	3.7	3.5		3.55	5.06	3.8	3.32	4.31	3.94	2.9	2.54	3.16	4.62
	8 pre	4.41	3.5	4.41	3.58	4.09	3.23	4.73	3.75	3.43	4.39	4.55	3.01	2.9	3.19	4.76
	8 post	4.32	3.73		3.7	3.83	3.14	4.86	3.5	2.92	4.2	4.04	2.84	2.66	3.2	4.43
	22 pre	4.45	3.5	3.84	3.77	4.2	3.28	4.98	3.57	3.65	4.13		2.89	2.88	3.2	4.72
	22 post	4.15	3.54	4.08	3.26	3.9	3.39	4.69	3.61	3.29	4.15		2.8	2.83	3.05	4.63
	36 pre	4.43	3.6	4.21	3.47	4.11	3.44	5.08	3.56	3.84	4.03		2.91	3.44	3.19	4.36
	36 post	4.41	3.47	4.21	3.15	3.63	3.53	4.6	3.7	3.44	3.89		2.7	3.09	3.11
	57 pre		3	4.27	3.46	4.18		4.53	3.56	3.89	3.97		2.76	3.17	3.24
	57 post		2.96	4.53	3.57	4.2		4.52	3.55	3.44	3.71		2.65	3.15	3.21
	78 pre		3.6		3.62	4.13		4.78	3.9		3.78		2.69
	78 post		3.79		3.62	3.81		4.52	3.77
	92		3.52		3.39	4			3.53
	Clinical blood values continued.
	Data used to generate Supplementary Figure 3a-3i
	ALT
	Baseline	16	14	9	30	47	13	35	9	8	17	6	44	19	52	10
	1 pre	18	30	10	29	39	12	50	8		14	11	45	24	72	11
	1 post	17	25	9	27		10	42	10	8	26	10	37	20	64	12
	8 pre	14	19	11	30	41	12	49	9	7	25	13	26	18	85	10
	8 post	15	11		31	40	10	61	9	8	27	14	22	16	78	9
	22 pre	26	15	15	30	51	14	52	9	8	11		23	12	54	11
	22 post	23	10	13	23	51	12	39	8	8	15		19		59	11
	36 pre	29	16	8	29	59	9	29	10	9	8		35	11	57	10
	36 post	23	10	7	31	44	12	22	12	6	19		27	19	55
	57 pre		17	11	30	66		12	10	7	10		21	14	37
	57 post		9	14	32	64		21	11	8	35		42	14	40
	78 pre		14		32	69		21	14		13		36
	78 post		11		31	56			17
	92		9		31	96			14
	AST
	Baseline	31	21	16	30	58	24	32	15	33	34	20	28	24	33	35
	1 pre	30	26	20	29	49	27	46	17		32	26	21	32	46	40
	1 post	29	24	18	32		23	38	23	29	44	27	24	29	40	40
	8 pre	30	19	17	24	55	25	44	15	34	31	34	24	28	45	43
	8 post	32	21		28	53	22	55	20	36	40	25	23	28	45	35
	22 pre	41	17	21	26	64	31	49	19	38	28		24	15	39	42
	22 post	36	23	18	25	63	31	36	21	37	33		26		39	43
	36 pre	44	20	15	23	95	28	32	16	31	24		28	19	35	38
	36 post	44	20	15	22	72	32	27	23	33	35		16	35	37
	57 pre		25	21	26	96		25	21	33	19		24	18	41
	57 post		27	24	24	94		25	30	32	60		58	22	35
	78 pre		22		33	108		40	21		18		30
	78 post		21		32	91		38	27
	92		21		34	138			21
	Lactate Dehydrogenase
	Baseline	410	265	148	262	579	308	249	194	251	632	221	200	150	213	242
	1 pre	391	293	197	259	558	351	296	199		601	280	199	179	195	283
	1 post	405	233	241	261		354	252	219	223	569	259	201	155	191	249
	8 pre	445	286	188	271	550	378	316	195	225	578	252	227	192	225	284
	8 post	423			276	561	380	337	225	221	592	211	235	224	213	250
	22 pre	446	241	189	224	620	412	362	201	233	629		258	151	215	261
	22 post	496	217	189	200	610	424	315	209	221	587				204	293
	36 pre	464	238	167	236	668	451	352	199	218	581		249	142	208	282
	36 post	481	219	181	270	617	459	315	205	234	608			142	233
	57 pre		260	180	281	983		294	260	230	331		276	159	255
	57 post		298	208	310	948		379	290	288	360		323	162	256
	78 pre		229		282	1313		665	209		272		353
	78 post		260		278	1236		552	211
	92		237		295	1526			219
	ALP
	Baseline	66	50	94	84		84	91	105	71	79	87	71	364	88	54
	1 pre	65	86	96	98	338	78	99	107		70	91	79	482	88	56
	1 post	66	78	101	100		74	96	104	67	72	77	72	387	81	45
	8 pre	73	73	120	96	336	91	130	100	80	78	93	65	393	96	55
	8 post	70	69		92	315	96	137	98	64	75	82	64	276	88	47
	22 pre	130	66	105	98	394	81	128	108	75	70		75	323	87	48
	22 post	109	61	97	82	336	111	114	109	66	69		69		78	46
	36 pre	162	61	97	92	463	80	120	104	73	75		98	343	94	50
	36 post	153	65	90	83	376	85	119	106	67	76		86	305	87
	57 pre		63	104	87	566		101	101	77	75		68	170	103
	57 post		65	103	83	564		89	108	81	97		89	156	99
	78 pre		80		97	763		83	108		74		99
	78 post		74		82	648		76	112
	92		74		94	1003			98
	Bilirubin
	Baseline	6	5	5	5	9	3	5	7	8	6	3	3	9	9	4
	1 pre	5	4	3	7	7	5	6	3		5	4	3	12	9	4
	1 post	4	3	3	5	0	5	8	9	7	8	3	3	10	14	5
	8 pre	5	4	3	5	7	3	3	5	4	4	3		9	7	5
	8 post	5	3		5	5	5	5	7	6	8	3	3	9	10	5
	22 pre	5	3	3	3	5	3	5	5	5	6		5	5	7	6
	22 post	6	4		3	9	5	7	5	5	11		5	0	10	6
	36 pre	4	4	3	5	9	3	6	5	5	6		5	9	9	7
	36 post	6	4	5	5	9	5	8	9	7	10		5	10	14
	57 pre			5	3	7		5	5	7	7		3	7	5
	57 post		3	7	7	10		4	10	9	8		3	7	14
	78 pre		3		3	7		6	7		6		3		0
	78 post		3		7	10		8	10						0
	92		3		5	10			7						0
	Creatinine
	Baseline	49	77	71.604	73.372	102.544	84.864	65	76.024	64	75	84	107.848	64.532	94.588	55
	1 pre	47	80	46.852	64.532	92.82	78.676	66	73.372		63	82	106.964	64.532	113.152	56
	1 post	47	74	69.836	71.604	0	76.908	63	75.14	62	68	92	138.788	63.648	102.544	52
	8 pre	49	1	61.88	62.764	87.516	74.256	55	84.864	61	74	85	98.124	72.488	115.804	56
	8 post	44	84		60.112	81.328	60.996	60	73.372	58	70	76	125.528	62.764	100.776	60
	22 pre	45	78	53.04	74.256	108.732	66.3	67	79.56	65	79		94.588	61.88	106.08	58
	22 post	44	68	50.388	61.88	92.82	68.068	67	76.908	67	73		108.732	63.648	93.704	56
	36 pre	44	91	60.996	71.604	91.936	75.14	63	83.98	67	68		89.284	65.416	108.732	55
	36 post	48	65	57.46	55.692	90.168	77.792	61	71.604	70	70		99.008	58.344	94.588
	57 pre		86	63.648	63.648	89.284		61	83.096	114	98		96.356	56.576	128.18
	57 post		73	53.924	56.576	83.98		56	69.836	103	134		91.052	64.532	101.66
	78 pre		79		66.3	92.82		63	81.328		78		95.472
	78 post		87		63.648	82.212		56	76.024
	92		68		74.256	79.56			83.096
	Sodium
	Baseline	135	138	142	141	140	131	141	136	132	140	137	134	135	141	131
	1 pre	132	139	141	143	147	128	142	143		143	136	135	139	142	133
	1 post	133	138	140	140		126	140	136	135	135	136	136	140	140	132
	8 pre	134	136	143	140	141	130	140	140	133	140	137	136	139	141	131
	8 post	133	138		142	138	127	139	137	132	136	140	135	141	137	131
	22 pre	132	139	141	142	139	126	141	139	136	140		133	140	139	129
	22 post	132	137	141	137	138	127	138	137	135	137		135	142	136	129
	36 pre	130	139	138	142	139	127	139	138	138	139		136	137	137	122
	36 post	129	140	136	140	139	126	137	138	132	135		139	137	136
	57 pre		135	139	142	140		138	139	135	136		137	141	142
	57 post		137	137	142	137		137	137	135	134		137	142	138
	78 pre		137		143	138		137	139		138		132
	78 post		137		140	138		141	134
	92		138		138	136			139
	Potassium
	Baseline	3.7	3.5	4.2	4.1	5	4.5	3.9	4.4	4.5	3.8	4.1	4.1	3.5	4.3	3.6
	1 pre	4	3.2	4.2	4.2	4.6	4.8	3.9	4.2		3.6	4.2	4.2	3.7	3.9	3.9
	1 post	3.9	3.6	4.8	4.1		4.7	3.6	4.6	4	3.6	4.1	4.5	3.5	4.5	3.8
	8 pre	3.8	3.5	5.3	4.3	4.3	4.4	3.8	4.3	4.4	3.8	3.8	4.5	3.4	4.2	3.8
	8 post	4	4.2		4.2	4.4	4.5	4.2	4.3	4.1	3.8	3.8	4.5	3	3.8	4
	22 pre	3.9	3.9	4.2	4.8	4.6	4.2	3.7	4.4	4.1	3.8		4.5	3.6	3.9	4
	22 post	4.1	3.4	4.3	4.7	4.2	4.4	3.9	4.1	3.9	3.5		4.6	3.3	4	4.1
	36 pre	4.3	4.1	5.3	4.9	4.3	4.3	4	4.3	4.2	4		3.9	3.6	4.1	4.3
	36 post	4.4	3.5	4.2	4.3	5.1	5	3.7	4	3.9	3.7		4.1	3.5	3.9
	57 pre		3.8	4.4	4.4	4.2		3.8	4.2	4	4.3		3.8	3.8	4.1
	57 post		3.4	4.1	4.4	4.6		4.1	3.6	4.3	4.1		4.3	3.2	4.3
	78 pre		4.1		4.7	4.2		3.7	4.1		4.1		4.2
	78 post		3.9		4.8	4.7		3.5	4
	92		3.9		4.7	4.2			4.3
	Thyroid stimulating hormone
	Baseline	1.04	1.2	2.1	0.8	1.7	6.3	5.45	1.6	4.03	18.4	1.77	2.3	3.1	0.6	1.91
	36 pre	2.04	1.1	4.1	1.7	2.8	10.6	1.81	1.6	2.29	4.11		5.4	3.3	0.5	2.15
	78 pre		1.3		1.6	5		1.47	1.9		3.37		3.1
